# Supplementary material for: A comparison of the effects of resistant starch types on glycemic response in individuals with type 2 diabetes or prediabetes: A systematic review and meta-analysis
Source: Front Nutr. 2023 Mar 27;10:1118229. doi: 10.3389/fnut.2023.1118229 (PMC10085630; doi:10.3389/fnut.2023.1118229)
Supplement: Supplementary file 2 [file Table_1.XLSX]

## Sheet: Sheet1
Supplemental Table 1. Search algorithms for each database.
Database	Search Algorithm
PubMed	((("type 2 diabetes mellitus" or "type 2 diabetes" or "T2DM" or "T2D")) AND (("Glucose homeostasis" or "Glycaemic control" or "Insulin resistance" or "Insulin sensitivity" or "Glucose" or "Insulin" or "Glucose tolerance" or "Glycaemic index" or "HbA1c"))) AND (("resistant starch" or "high amylose" or "indigestible starch" or "type 1 resistant starch" or "type 2 resistant starch" or "type 3 resist…
OVID	(("type 2 diabetes mellitus" or "type 2 diabetes" or "T2DM" or "T2D") and ("Glucose homeostasis" or "Glycaemic control" or "Insulin resistance" or "Insulin sensitivity" or "Glucose" or "Insulin" or "Glucose tolerance" or "Glycaemic index" or "HbA1c") and ("resistant starch" or "high amylose" or "indigestible starch" or "type 1 resistant starch" or "type 2 resistant starch" or "type 3 resistant st…
Web of Science	ALL=(("type 2 diabetes mellitus" or "type 2 diabetes" or "T2DM" or "T2D") AND ("Glucose homeostasis" or "Glycaemic control" or "Insulin resistance" or "Insulin sensitivity" or "Glucose" or "Insulin" or "Glucose tolerance" or "Glycaemic index" or "HbA1c") AND ("resistant starch" or "high amylose" or "indigestible starch" or "type 1 resistant starch" or "type 2 resistant starch" or "type 3 resistan…
	AND ALL=(("type 2 diabetes mellitus" or "type 2 diabetes" or "T2DM" or "T2D") AND ("Glucose homeostasis" or "Glycaemic control" or "Insulin resistance" or "Insulin sensitivity" or "Glucose" or "Insulin" or "Glucose tolerance" or "Glycaemic index" or "HbA1c") AND ("food structure" or "food matrix" or "food composition" or "food microstructure" or " food macrostructure")
Scopus	( ALL ( "type 2 diabetes mellitus" OR "type 2 diabetes" OR "T2DM" OR "T2D" ) AND ALL ( "Glucose homeostasis" OR "Glycaemic control" OR "Insulin resistance" OR "Insulin sensitivity" OR "Glucose" OR "Insulin" OR "Glucose tolerance" OR "Glycaemic index" OR "HbA1c" ) AND ALL ( "resistant starch" OR "high amylose" OR "indigestible starch" OR "type 1 resistant starch" OR "type 2 resistant starch" OR "t…
	and ( ALL ( "type 2 diabetes mellitus" OR "type 2 diabetes" OR "T2DM" OR "T2D" ) AND ALL ( "Glucose homeostasis" OR "Glycaemic control" OR "Insulin resistance" OR "Insulin sensitivity" OR "Glucose" OR "Insulin" OR "Glucose tolerance" OR "Glycaemic index" OR "HbA1c" ) AND ALL ( ( "food structure" OR "food matrix" OR "food composition" OR "food microstructure" OR " food macrostructure" ) ) ) AND ( …
Cochrane CENTRAL	(("type 2 diabetes mellitus" or "type 2 diabetes" or "T2DM" or "T2D")) AND (("Glucose homeostasis" or "Glycaemic control" or "Insulin resistance" or "Insulin sensitivity" or "Glucose" or "Insulin" or "Glucose tolerance" or "Glycaemic index" or "HbA1c")) AND (("resistant starch" or "high amylose" or "indigestible starch" or "type 1 resistant starch" or "type 2 resistant starch" or "type 3 resistan…
