# Supplementary material for: A comparison of the effects of resistant starch types on glycemic response in individuals with type 2 diabetes or prediabetes: A systematic review and meta-analysis
Source: Front Nutr. 2023 Mar 27;10:1118229. doi: 10.3389/fnut.2023.1118229 (PMC10085630; doi:10.3389/fnut.2023.1118229)
Supplement: Supplementary file 3 [file Table_2.XLSX]

## Sheet: Sheet1
Supplemental table 2. Excluded studies
Author	Reason for exclusion
Agustia 2019	subjects not diagnosed with prediabetes/T2D
Aliasgharzadeh 2015	irrelevant interventions
Alfa 2017	subjects not diagnosed with prediabetes/T2D
Al-Mana 2018	subjects not diagnosed with prediabetes/T2D
Al-Tamimi 2010	subjects not diagnosed with prediabetes/T2D
Alzaabi 2018	not an RCT
Anyakudo 2014	Irrelevant interventions
Augustia 2019	subjects not diagnosed with prediabetes/T2D
Behall 1996	subjects not diagnosed with prediabetes/T2D
Behall 2006	subjects not diagnosed with prediabetes/T2D
Bodnaruc 2020	full text not available
Campbell 2014	subjects not diagnosed with prediabetes/T2D
Cannon 1998	Irrelevant interventions
Chen 2016	Irrelevant interventions
Cheng 2010	Irrelevant interventions
Clark 2006	Irrelevant interventions
DeMello 2011	Irrelevant interventions
Devitt 2013	Irrelevant interventions
Eliana 2020	Irrelevant interventions
Fernemark 2013	irrelevant interventions
Fontvielle 1992	subjects not diagnosed with prediabetes/T2D
Freeland 2010	Irrelevant interventions
Gargari 2015	duplicate of Karimi 2015
Garcia 2017	elderly population
Giacco 2001	Irrelevant interventions
Giles 2019	subjects not diagnosed with prediabetes/T2D
Ghattas 2008	Irrelevant interventions
Hald 2016	Outcomes of interest not measured
Hefni 2021	subjects not diagnosed with prediabetes/T2D
Hettiaratchi 2011	subjects not diagnosed with prediabetes/T2D
Jenkins 2008	Irrelevant interventions
Kang 2014	Irrelevant interventions
Kim 2004	Irrelevant interventions
Kim 2014	Irrelevant interventions
Kondo 2017	Irrelevant interventions
Lansink 2011	not an RCT
Lappi 2013	Outcomes of interest not measured
Lee 2016	Irrelevant interventions
Li 2016	Irrelevant interventions
Livesey 2008	not an RCT
López-Martínez 2019	Irrelevant interventions
Lui 2018a	Irrelevant interventions
Lui 2018b	Irrelevant interventions
Lu 2004	Irrelevant interventions
Losso 2009	Irrelevant interventions
Maki 2012	subjects not diagnosed with prediabetes/T2D
Maki 2015	not an RCT
Meher 2014	Irrelevant interventions
Meng 2019	subjects with T2D and other conditions
Mohan 2016	subjects not diagnosed with prediabetes/T2D
Mollard 2012	subjects not diagnosed with prediabetes/T2D
Mustad 2020	not an RCT
NehaAyya 2015	not an RCT
Nguyen 2019	Irrelevant interventions
Njike 2019	Irrelevant interventions
Noakes 1996	subjects not diagnosed with prediabetes/T2D
O'Connor 2016	subjects not diagnosed with prediabetes/T2D
Olausson 2008	Irrelevant interventions
Ostman 2006	Irrelevant interventions
Peng 2019	Irrelevant interventions
Penn-Marshall 2010	subjects not diagnosed with prediabetes/T2D
Pick 1996	Irrelevant interventions
Pick 1998	Irrelevant interventions
Pilar 2014	Irrelevant interventions
Poquette 2014	subjects not diagnosed with prediabetes/T2D
Putri 2016	Irrelevant interventions
Rahat-Rozenbloom 2016	subjects not diagnosed with prediabetes/T2D
Ritudomphol 2019	not an RCT
Riverri 2017	Irrelevant interventions
Rizkalla 2007	Outcomes of interest not measured
Robertson 2003	subjects not diagnosed with prediabetes/T2D
Robertson 2009	not an RCT
Sanderberg 2017	subjects not diagnosed with prediabetes/T2D
Sanders 2021	subjects not diagnosed with prediabetes/T2D
Schioldan 2017	subjects not diagnosed with prediabetes/T2D
Shakib 2011	not an RCT
Sharafetdinov 2015	Could not translate (in Russian)
Sobhana 2020	Irrelevant interventions
Striban 2007	Irrelevant interventions
Suhr 2017	Outcomes of interest not measured
Tachibe 2010	subjects not diagnosed with prediabetes/T2D
Tappy 1996	Irrelevant interventions
Tessari 2017	Irrelevant interventions
Torres-Zapata 2012	Could not translate (in Spanish)
Vanschoonbeek 2009	Irrelevant interventions
Vetrani 2016	subjects not diagnosed with prediabetes/T2D
Xiong 2021	irrelevant interventions
Zenel 2015	subjects not diagnosed with prediabetes/T2D
Zhang 2016	Irrelevant interventions
